# Supplementary material for: Steatotic Liver Disease and Sepsis Outcomes—A Prospective Cohort Study (SepsisFAT)
Source: J Clin Med. 2024 Jan 30;13(3):798. doi: 10.3390/jcm13030798 (PMC10856507; doi:10.3390/jcm13030798)
Supplement: Supplementary file 1 [file jcm-13-00798-s001.zip]

Archive with 1 entries (1 files):
- jcm-2826392-supplementary.pdf
